# Supplementary material for: Bacteria-Infected Artificial Urine Characterization Based on a Combined Approach Using an Electronic Tongue Complemented with 1H-NMR and Flow Cytometry
Source: Biosensors (Basel). 2023 Oct 5;13(10):916. doi: 10.3390/bios13100916 (PMC10605348; doi:10.3390/bios13100916)
Supplement: Supplementary file 1 [file biosensors-13-00916-s001.zip]

Archive with 1 entries (1 files):
- biosensors-2619832-supplementary.pdf
